# Supplementary material for: An Integrated Tool to Study MHC Region: Accurate SNV Detection and HLA Genes Typing in Human MHC Region Using Targeted High-Throughput Sequencing
Source: PLoS One. 2013 Jul 24;8(7):e69388. doi: 10.1371/journal.pone.0069388 (PMC3722289; doi:10.1371/journal.pone.0069388)
Supplement: Table S1 — Coverage of whole gene body and exome of the MHC genes by capture sequencing data. (XLSX) [file pone.0069388.s001.xlsx]

## Sheet: Table S1
Table S1. Coverage of whole gene body and exome of the MHC genes by capture sequencing data
Gene	ID	Chromosome	Start	End	YH		NA18532		NA18555
					Coverage of gene body	Coverage of exons	Coverage of gene body	Coverage of exons	Coverage of gene body	Coverage of exons
name=GPX5	ID=NM_003996	chr6	28493788	28502728	100	100	100	100	100	100
name=SCAND3	ID=NM_052923	chr6	28539406	28555112	100	100	100	100	100	100
name=LOC401242	ID=NR_033379	chr6	28827401	28831454	100	100	100	100	100	100
name=TRIM27	ID=NM_006510	chr6	28870778	28891768	100	100	100	100	100	100
name=ZNF311	ID=NM_001010877	chr6	28962593	28973037	100	100	100	100	100	100
name=LOC100129636	ID=NM_001195202	chr6	29003999	29044517	89.4691	100	91.1375	100	91.1572	100
name=OR2W1	ID=NM_030903	chr6	29011989	29012952	100	100	100	100	100	100
name=OR2B3	ID=NM_001005226	chr6	29053984	29055090	100	100	100	100	100	100
name=OR2J3	ID=NM_001005216	chr6	29079667	29080603	100	100	100	100	100	100
name=OR2J2	ID=NM_030905	chr6	29141310	29142351	100	100	100	100	100	100
name=OR14J1	ID=NM_030946	chr6	29274466	29275432	100	100	100	100	100	100
name=OR5V1	ID=NM_030876	chr6	29323006	29324054	100	100	100	100	100	100
name=OR12D3	ID=NM_030959	chr6	29341199	29343068	100	100	100	100	100	100
name=OR12D2	ID=NM_013936	chr6	29364415	29365448	100	100	100	100	100	100
name=OR11A1	ID=NM_013937	chr6	29393280	29395509	100	100	100	100	100	100
name=OR10C1	ID=NM_013941	chr6	29407715	29408754	100	100	100	100	100	100
name=OR2H1	ID=NM_030883	chr6	29426229	29432099	100	100	100	100	100	100
name=MAS1L	ID=NM_052967	chr6	29454542	29455679	100	100	100	100	100	100
name=LOC100507362	ID=NR_037181	chr6	29497182	29501345	100	100	100	100	100	100
name=UBD	ID=NM_006398	chr6	29523388	29527702	100	100	100	100	100	100
name=SNORD32B	ID=NR_003049	chr6	29550028	29550105	100	100	100	100	100	100
name=OR2H2	ID=NM_007160	chr6	29555682	29556745	100	100	100	100	100	100
name=GABBR1	ID=NM_001470	chr6	29570004	29600962	96.7473	100	96.6439	100	98.0813	100
name=MOG	ID=NM_001008228	chr6	29624757	29640149	100	100	100	100	100	100
name=ZFP57	ID=NM_001109809	chr6	29640168	29644931	100	100	100	100	100	100
name=HLA-F	ID=NM_001098479	chr6	29691116	29695073	100	100	100	100	100	100
name=HLA-F-AS1	ID=NR_026973	chr6	29694377	29716826	100	100	100	100	100	100
name=IFITM4P	ID=NR_001590	chr6	29718583	29718925	100	100	100	100	100	100
name=HCG4	ID=NR_002139	chr6	29758807	29760850	100	100	100	100	100	100
name=LOC554223	ID=NM_001207043	chr6	29759682	29765584	98.1365	100	97.3742	100	100	100
name=HLA-G	ID=NM_002127	chr6	29794755	29798899	100	100	100	100	100	100
name=HLA-H	ID=NR_001434	chr6	29855382	29858856	100	100	100	100	100	100
name=HCG4B	ID=NR_001317	chr6	29892368	29893428	100	100	100	100	100	100
name=HLA-A	ID=NM_001242758	chr6	29910246	29913661	100	100	100	100	100	100
name=HCG9	ID=NR_028032	chr6	29942891	29946177	100	100	100	100	100	100
name=ZNRD1-AS1	ID=NR_026751	chr6	29968787	30028961	98.9132	100	98.8052	100	98.9398	100
name=HLA-J	ID=NR_024240	chr6	29973747	29977733	100	100	100	100	100	100
name=ZNRD1	ID=NM_014596	chr6	30029035	30032686	100	100	100	100	100	100
name=PPP1R11	ID=NM_021959	chr6	30034931	30038108	100	100	100	100	100	100
name=RNF39	ID=NM_025236	chr6	30038042	30043628	100	100	100	100	100	100
name=TRIM31	ID=NM_007028	chr6	30070673	30080867	100	100	100	100	100	100
name=TRIM40	ID=NM_138700	chr6	30104509	30116512	99.9667	100	100	100	100	100
name=TRIM10	ID=NM_052828	chr6	30119722	30128711	100	100	100	100	100	100
name=TRIM15	ID=NM_033229	chr6	30130982	30140473	92.1618	100	94.6165	100	93.4682	100
name=TRIM26	ID=NM_001242783	chr6	30152231	30181271	99.8554	100	99.9483	100	100	100
name=HCG17	ID=NR_052012	chr6	30201815	30293911	95.2279	100	95.0259	100	95.3625	100
name=HLA-L	ID=NR_027822	chr6	30227338	30234728	100	100	100	100	100	100
name=HCG18	ID=NR_024053	chr6	30255173	30294927	99.9472	100	100	100	100	100
name=TRIM39	ID=NM_021253	chr6	30294620	30311506	100	100	100	100	100	100
name=TRIM39-RPP21	ID=NM_001199119	chr6	30297087	30314635	100	100	100	100	100	100
name=RPP21	ID=NM_024839	chr6	30312905	30314635	100	100	100	100	100	100
name=HLA-E	ID=NM_005516	chr6	30457182	30461982	100	100	100	100	100	100
name=GNL1	ID=NM_005275	chr6	30509154	30525371	100	100	100	100	100	100
name=PRR3	ID=NM_001077497	chr6	30524485	30532473	100	100	100	100	100	100
name=ABCF1	ID=NM_001090	chr6	30539169	30559309	98.6843	100	99.8461	100	99.9504	100
name=MIR877	ID=NR_030615	chr6	30552108	30552194	100	100	100	100	100	100
name=PPP1R10	ID=NR_072994	chr6	30568176	30585084	100	100	100	100	100	100
name=MRPS18B	ID=NM_014046	chr6	30585485	30594174	100	100	100	100	100	100
name=ATAT1	ID=NM_001031722	chr6	30594662	30614598	97.9836	100	99.4432	100	99.052	100
name=C6orf136	ID=NM_001161376	chr6	30614815	30620987	100	100	100	100	100	100
name=DHX16	ID=NM_001164239	chr6	30620895	30640830	98.4651	100	99.2075	100	99.4783	100
name=PPP1R18	ID=NM_133471	chr6	30644165	30655672	100	100	100	100	100	100
name=NRM	ID=NM_007243	chr6	30655825	30658769	100	100	100	100	100	100
name=MDC1	ID=NM_014641	chr6	30667583	30685458	99.7483	100	99.9497	100	99.6476	100
name=TUBB	ID=NM_178014	chr6	30688156	30693195	100	100	100	100	100	100
name=FLOT1	ID=NM_005803	chr6	30695510	30710453	99.9331	100	100	100	100	100
name=IER3	ID=NM_003897	chr6	30710975	30712327	100	100	100	100	100	100
name=DDR1	ID=NM_001954	chr6	30851860	30867933	99.2783	100	99.2846	100	99.8258	100
name=MIR4640	ID=NR_039783	chr6	30858659	30858749	100	100	100	100	100	100
name=GTF2H4	ID=NM_001517	chr6	30875976	30881880	100	100	100	100	100	100
name=VARS2	ID=NM_001167733	chr6	30881981	30894235	100	100	100	100	100	100
name=SFTA2	ID=NM_205854	chr6	30899126	30899952	100	100	100	100	100	100
name=DPCR1	ID=NM_080870	chr6	30908776	30921998	100	100	100	100	100	100
name=MUC21	ID=NM_001010909	chr6	30951484	30957675	100	100	100	100	100	100
name=MUC22	ID=NM_001198815	chr6	30973728	31003179	98.6011	100	99.579	100	99.4092	100
name=HCG22	ID=NR_003948	chr6	31021983	31027653	100	100	100	100	100	100
name=C6orf15	ID=NM_014070	chr6	31078999	31080332	100	100	100	100	100	100
name=PSORS1C1	ID=NM_014068	chr6	31082607	31107869	100	100	100	100	100	100
name=CDSN	ID=NM_001264	chr6	31082864	31088252	100	100	100	100	100	100
name=PSORS1C2	ID=NM_014069	chr6	31105310	31107127	100	100	100	100	100	100
name=CCHCR1	ID=NM_019052	chr6	31110215	31126015	100	100	100	100	100	100
name=TCF19	ID=NM_001077511	chr6	31126302	31131992	100	100	100	100	100	100
name=POU5F1	ID=NM_002701	chr6	31132113	31138451	100	100	100	100	100	100
name=PSORS1C3	ID=NR_026816	chr6	31141511	31145676	100	100	100	100	100	100
name=HCG27	ID=NR_026791	chr6	31165536	31171745	100	100	100	100	100	100
name=HLA-C	ID=NM_001243042	chr6	31236525	31239913	100	100	100	100	100	100
name=HLA-B	ID=NM_005514	chr6	31321648	31324989	100	100	100	100	100	100
name=MICA	ID=NR_036523	chr6	31367560	31383036	100	100	100	100	100	100
name=HCP5	ID=NR_040662	chr6	31430956	31433586	100	100	100	100	100	100
name=HCG26	ID=NR_002812	chr6	31439005	31440185	100	100	100	100	100	100
name=MICB	ID=NM_005931	chr6	31465854	31478901	100	100	100	100	100	100
name=MCCD1	ID=NM_001011700	chr6	31496738	31498008	100	100	100	100	100	100
name=ATP6V1G2-DDX39B	ID=NR_037853	chr6	31497995	31514625	100	100	100	100	100	100
name=DDX39B	ID=NR_037852	chr6	31497995	31510252	100	100	100	100	100	100
name=SNORD117	ID=NR_003140	chr6	31504150	31504226	100	100	100	100	100	100
name=SNORD84	ID=NR_003065	chr6	31508877	31508955	100	100	100	100	100	100
name=ATP6V1G2	ID=NM_138282	chr6	31512227	31514625	100	100	100	100	100	100
name=NFKBIL1	ID=NM_001144962	chr6	31514627	31526606	99.9082	100	100	100	100	100
name=LTA	ID=NM_001159740	chr6	31539875	31542100	100	100	100	100	100	100
name=TNF	ID=NM_000594	chr6	31543343	31546112	100	100	100	100	100	100
name=LTB	ID=NM_002341	chr6	31548335	31550202	100	100	100	100	100	100
name=LST1	ID=NM_205838	chr6	31553955	31556686	100	100	100	100	100	100
name=NCR3	ID=NM_001145466	chr6	31556659	31560762	100	100	100	100	100	100
name=AIF1	ID=NM_004847	chr6	31582993	31584798	100	100	100	100	100	100
name=PRRC2A	ID=NM_004638	chr6	31588449	31605554	100	100	100	100	100	100
name=SNORA38	ID=NR_002971	chr6	31590855	31590987	100	100	100	100	100	100
name=BAG6	ID=NM_080702	chr6	31606804	31620477	100	100	100	100	100	100
name=APOM	ID=NM_001256169	chr6	31620186	31625987	100	100	100	100	100	100
name=C6orf47	ID=NM_021184	chr6	31626074	31628549	100	100	100	100	100	100
name=GPANK1	ID=NM_001199237	chr6	31629005	31634060	100	100	100	100	100	100
name=CSNK2B	ID=NM_001320	chr6	31633656	31637843	100	100	100	100	100	100
name=LY6G5B	ID=NM_021221	chr6	31638727	31640227	100	100	100	100	100	100
name=LY6G5C	ID=NM_025262	chr6	31644460	31648150	100	100	100	100	100	100
name=ABHD16A	ID=NM_021160	chr6	31654725	31671137	98.2392	100	99.409	100	99.2262	100
name=MIR4646	ID=NR_039789	chr6	31668805	31668868	100	100	100	100	100	100
name=LY6G6F	ID=NM_001003693	chr6	31674683	31678372	94.2005	100	98.4282	100	99.9729	100
name=LY6G6E	ID=NR_024541	chr6	31679752	31681842	100	100	100	100	100	100
name=LY6G6D	ID=NM_021246	chr6	31683132	31685581	97.3878	100	100	100	100	100
name=LY6G6C	ID=NM_025261	chr6	31686424	31689511	100	100	100	100	100	100
name=C6orf25	ID=NM_138275	chr6	31691120	31694485	100	100	100	100	100	100
name=DDAH2	ID=NM_013974	chr6	31694816	31698039	100	100	100	100	100	100
name=CLIC1	ID=NM_001288	chr6	31698357	31704341	100	100	100	100	100	100
name=MSH5-SAPCD1	ID=NR_037846	chr6	31707724	31732624	98.727	100	99.5743	100	99.5221	100
name=MSH5	ID=NM_002441	chr6	31707724	31730455	98.6055	100	99.5337	100	99.4765	100
name=SAPCD1	ID=NM_001039651	chr6	31730772	31732624	100	100	100	100	100	100
name=VWA7	ID=NM_025258	chr6	31733370	31745108	100	100	100	100	100	100
name=VARS	ID=NM_006295	chr6	31745296	31763712	100	100	100	100	100	100
name=LSM2	ID=NM_021177	chr6	31765168	31774761	98.9994	100	100	100	99.5518	100
name=HSPA1L	ID=NM_005527	chr6	31777395	31782835	100	100	100	100	100	100
name=HSPA1A	ID=NM_005345	chr6	31783290	31785719	100	100	100	100	100	100
name=HSPA1B	ID=NM_005346	chr6	31795511	31798031	100	100	100	100	100	100
name=C6orf48	ID=NM_001040437	chr6	31802692	31807541	95.4433	100	96.6804	100	100	100
name=SNORD48	ID=NR_002745	chr6	31803039	31803103	100	100	100	100	100	100
name=SNORD52	ID=NR_002742	chr6	31804852	31804916	100	100	100	100	100	100
name=NEU1	ID=NM_000434	chr6	31826828	31830709	100	100	100	100	100	100
name=SLC44A4	ID=NM_025257	chr6	31830969	31846823	100	100	100	100	100	100
name=EHMT2	ID=NM_025256	chr6	31847536	31865464	98.812	99.6403	98.6781	99.5889	98.7562	99.6917
name=ZBTB12	ID=NM_181842	chr6	31867393	31869769	100	100	100	100	100	100
name=C2	ID=NM_001178063	chr6	31868775	31913449	96.8864	100	98.7308	100	98.0929	100
name=CFB	ID=NM_001710	chr6	31913720	31919861	100	100	100	100	100	100
name=RDBP	ID=NM_002904	chr6	31919863	31926864	100	100	100	100	100	100
name=MIR1236	ID=NR_031601	chr6	31924615	31924717	100	100	100	100	100	100
name=SKIV2L	ID=NM_006929	chr6	31926580	31937532	100	100	100	100	100	100
name=DOM3Z	ID=NM_005510	chr6	31937587	31940032	100	100	100	100	100	100
name=STK19	ID=NR_026717	chr6	31938951	31949223	92.2321	100	96.3399	100	95.5904	100
name=C4B	ID=NM_001002029	chr6	31949833	31970458	100	100	100	100	100	100
name=LOC100293534	ID=NM_001242823	chr6	31949833	31970458	100	100	100	100	100	100
name=C4A	ID=NM_001252204	chr6	31949833	31970457	100	100	100	100	100	100
name=CYP21A1P	ID=NR_040090	chr6	31973412	31976686	100	100	100	100	100	100
name=TNXA	ID=NR_001284	chr6	31976196	31980800	99.6308	99.392	100	100	100	100
name=CYP21A2	ID=NM_000500	chr6	32006092	32009447	100	100	100	100	100	100
name=TNXB	ID=NM_019105	chr6	32008931	32077151	99.9941	100	100	100	100	100
name=ATF6B	ID=NM_001136153	chr6	32083044	32096017	100	100	100	100	100	100
name=FKBPL	ID=NM_022110	chr6	32096483	32098067	100	100	100	100	100	100
name=PRRT1	ID=NM_030651	chr6	32116139	32119720	100	100	100	100	100	100
name=LOC100507547	ID=NR_037172	chr6	32120578	32122142	100	100	100	100	100	100
name=PPT2	ID=NM_138717	chr6	32121228	32131458	99.8338	100	100	100	100	100
name=PPT2-EGFL8	ID=NR_037861	chr6	32121775	32136062	99.881	100	100	100	100	100
name=EGFL8	ID=NM_030652	chr6	32132381	32136062	100	100	100	100	100	100
name=AGPAT1	ID=NM_032741	chr6	32135982	32145888	100	100	100	100	100	100
name=RNF5	ID=NM_006913	chr6	32146161	32148570	100	100	100	100	100	100
name=RNF5P1	ID=NR_003129	chr6	32146231	32148567	100	100	100	100	100	100
name=AGER	ID=NR_038190	chr6	32148744	32152099	100	100	100	100	100	100
name=PBX2	ID=NM_002586	chr6	32152509	32157963	100	100	100	100	100	100
name=GPSM3	ID=NM_022107	chr6	32158542	32163300	100	100	100	100	100	100
name=NOTCH4	ID=NM_004557	chr6	32162619	32191844	100	100	100	100	100	100
name=C6orf10	ID=NM_006781	chr6	32260474	32339656	99.1134	100	98.9985	100	99.7424	100
name=HCG23	ID=NR_044996	chr6	32358286	32361468	100	100	100	100	100	100
name=BTNL2	ID=NM_019602	chr6	32362512	32374900	100	100	100	100	100	100
name=HLA-DRA	ID=NM_019111	chr6	32407618	32412826	100	100	100	100	100	100
name=HLA-DRB5	ID=NM_002125	chr6	32485153	32498006	100	100	94.6865	90.8007	96.3124	100
name=HLA-DRB6	ID=NR_001298	chr6	32520489	32527779	100	100	89.6996	84.8509	89.055	84.8509
name=HLA-DRB1	ID=NM_001243965	chr6	32546546	32557613	100	100	94.2989	100	98.6899	100
name=HLA-DQA1	ID=NM_002122	chr6	32605182	32611429	100	100	100	100	100	100
name=HLA-DQB1	ID=NM_002123	chr6	32627240	32634466	100	100	99.6956	100	100	100
name=HLA-DQA2	ID=NM_020056	chr6	32709162	32714664	100	100	100	100	100	100
name=HLA-DQB2	ID=NM_001198858	chr6	32723874	32731330	100	100	100	100	100	100
name=HLA-DOB	ID=NM_002120	chr6	32780539	32784825	100	100	100	100	100	100
name=TAP2	ID=NM_018833	chr6	32789609	32806547	100	100	100	100	99.3093	100
name=PSMB8	ID=NM_004159	chr6	32808493	32812712	100	100	100	100	100	100
name=LOC100507463	ID=NR_037173	chr6	32811862	32814277	100	100	100	100	100	100
name=TAP1	ID=NM_000593	chr6	32812985	32821748	100	100	100	100	100	100
name=PSMB9	ID=NM_002800	chr6	32821937	32827628	100	100	100	100	100	100
name=LOC100294145	ID=NR_037177	chr6	32861952	32871535	100	100	100	100	100	100
name=HLA-DMB	ID=NM_002118	chr6	32902405	32908847	100	100	100	100	100	100
name=HLA-DMA	ID=NM_006120	chr6	32916390	32920899	100	100	100	100	100	100
name=BRD2	ID=NM_005104	chr6	32936436	32949282	100	100	100	100	100	100
name=HLA-DOA	ID=NM_002119	chr6	32971959	32977389	100	100	100	100	100	100
name=HLA-DPA1	ID=NM_001242525	chr6	33032345	33048555	100	100	100	100	100	100
name=HLA-DPB1	ID=NM_002121	chr6	33043702	33057473	100	100	100	100	100	100
name=HLA-DPB2	ID=NR_001435	chr6	33080292	33096890	98.7891	100	98.4517	100	100	100
name=COL11A2	ID=NM_080681	chr6	33130468	33160245	100	100	100	100	100	100
name=RXRB	ID=NM_001270401	chr6	33161361	33168473	100	100	100	100	100	100
name=SLC39A7	ID=NM_001077516	chr6	33168602	33172214	100	100	100	100	100	100
name=HSD17B8	ID=NM_014234	chr6	33172413	33174608	100	100	100	100	100	100
name=MIR219-1	ID=NR_029633	chr6	33175611	33175721	100	100	100	100	100	100
name=RING1	ID=NM_002931	chr6	33176285	33180499	100	100	100	100	100	100
name=HCG25	ID=NR_044997	chr6	33217312	33222667	100	100	100	100	100	100
name=VPS52	ID=NM_022553	chr6	33218048	33239662	99.3107	100	98.8018	100	98.8758	100
name=RPS18	ID=NM_022551	chr6	33239851	33244281	100	100	100	100	100	100
name=B3GALT4	ID=NM_003782	chr6	33244916	33246602	100	100	100	100	100	100
name=WDR46	ID=NM_001164267	chr6	33246879	33257304	97.8419	100	100	100	100	100
name=PFDN6	ID=NM_001265596	chr6	33257373	33258711	100	100	100	100	100	100
name=RGL2	ID=NM_001243738	chr6	33259430	33267165	100	100	100	100	100	100
name=TAPBP	ID=NM_172209	chr6	33267471	33282164	99.789	100	99.7822	100	100	100
name=ZBTB22	ID=NM_001145338	chr6	33282181	33285719	100	100	100	100	100	100
name=DAXX	ID=NM_001254717	chr6	33286334	33290793	100	100	100	100	100	100
name=KIFC1	ID=NM_002263	chr6	33359312	33377699	99.9402	100	100	100	100	100
name=PHF1	ID=NR_027692	chr6	33378772	33384230	100	100	100	100	100	100
name=CUTA	ID=NM_001014838	chr6	33384318	33386065	100	100	100	100	100	100
name=SYNGAP1	ID=NM_006772	chr6	33387846	33421466	99.3932	99.9005	99.423	100	99.4944	100
name=MIR5004	ID=NR_049800	chr6	33406107	33406214	100	100	100	100	100	100
name=ZBTB9	ID=NM_152735	chr6	33422355	33425320	100	100	100	100	100	100
