# Supplementary material for: An Integrated Tool to Study MHC Region: Accurate SNV Detection and HLA Genes Typing in Human MHC Region Using Targeted High-Throughput Sequencing
Source: PLoS One. 2013 Jul 24;8(7):e69388. doi: 10.1371/journal.pone.0069388 (PMC3722289; doi:10.1371/journal.pone.0069388)
Supplement: Table S3 — Comparison of MHC capture SNPs and Illumina 2.5 M genotyping alleles for sample YH. We classified both the MHC capture alleles and the alleles that were called by genotyping into three categories: (1) Hom ref (homozygotes where both alleles are identical to the reference); (2) Hom mut (homozygotes where both alleles differ from the reference); (3) Het ref (heterozygotes where only one allele is identical to the reference); The number of MHC capture sequencing sites that are consistent with genotyping at both alleles, at one allele, or that are inconsistent at both alleles were categorized as 2, 1, and 0, respectively. (XLSX) [file pone.0069388.s003.xlsx]

## Sheet: Table S3 
Table S3. Comparison of MHC capture SNPs and Illumina 2.5M genotyping alleles for sample YH
	Allele type		MHC Capture SNP			Total	Consistency (%)
			Hom ref	Hom mut	Het ref
Illumina 2.5M genotyping	Hom ref	2	3376	0	0	3427	98.51
		1	0	0	7
		0	0	44	0
	Hom mut	2	0	787	0	795	98.99
		1	0	0	3
		0	5	0	0
	Het ref	2	0	0	1832	1844	99.35
		1	11	0	0
		0	0	1	0
	Total					6066	98.83
We classified both the MHC capture alleles and the alleles that were called by genotyping into three categories: (1) Hom ref (homozygotes where both alleles are identical to the reference); (2) Hom mut (homozygotes where both alleles differ from the reference); (3) Het ref (heterozygotes where only one allele is identical to the reference); The number of MHC capture sequencing sites that are cons…
