# Supplementary material for: An Integrated Tool to Study MHC Region: Accurate SNV Detection and HLA Genes Typing in Human MHC Region Using Targeted High-Throughput Sequencing
Source: PLoS One. 2013 Jul 24;8(7):e69388. doi: 10.1371/journal.pone.0069388 (PMC3722289; doi:10.1371/journal.pone.0069388)
Supplement: Table S4 — Comparison of MHC capture genotypes and HapMap genotypes for sample NA18532. (XLSX) [file pone.0069388.s004.xlsx]

## Sheet: Table S4
Table S4. Comparison of MHC capture genotypes and HapMap genotypes for sample NA18532
	Allele type		MHC Capture SNP			Total	Consistency (%)
			Hom ref	Hom mut	Het ref
Hapmap	Hom ref	2	8319	0	0	8461	98.32
		1	0	0	125
		0	0	17	0
	Hom mut	2	0	1999	0	2107	94.87
		1	0	0	69
		0	39	0	0
	Het ref	2	0	0	3157	3207	98.44
		1	36	0	0
		0	0	14	0
	Total					13775	97.82
We classified both the MHC capture alleles and the alleles that were called by genotyping into three categories: (1) Hom ref (homozygotes where both alleles are identical to the reference); (2) Hom mut (homozygotes where both alleles differ from the reference); (3) Het ref (heterozygotes where only one allele is identical to the reference); The number of MHC capture sequencing sites that are cons…
