# Supplementary material for: An Integrated Tool to Study MHC Region: Accurate SNV Detection and HLA Genes Typing in Human MHC Region Using Targeted High-Throughput Sequencing
Source: PLoS One. 2013 Jul 24;8(7):e69388. doi: 10.1371/journal.pone.0069388 (PMC3722289; doi:10.1371/journal.pone.0069388)
Supplement: Table S5 — Comparison of MHC capture genotypes and HapMap genotypes for sample NA18555. (XLSX) [file pone.0069388.s005.xlsx]

## Sheet:  Table S5
Table S5. Comparison of MHC capture genotypes and HapMap genotypes for sample NA18555
	Allele type		MHC Capture SNP			Total	Consistency (%)
			Hom ref	Hom mut	Het ref
Hapmap	Hom ref	2	8699	0	0	8813	98.71
		1	0	0	99
		0	0	15	0
	Hom mut	2	0	2005	0	2101	95.43
		1	0	0	70
		0	26	0	0
	Het ref	2	0	0	2949	2981	98.93
		1	25	0	0
		0	0	7	0
	Total					13895	98.26
We classified both the MHC capture alleles and the alleles that were called by genotyping into three categories: (1) Hom ref (homozygotes where both alleles are identical to the reference); (2) Hom mut (homozygotes where both alleles differ from the reference); (3) Het ref (heterozygotes where only one allele is identical to the reference); The number of MHC capture sequencing sites that are cons…
