# Supplementary material for: An Integrated Tool to Study MHC Region: Accurate SNV Detection and HLA Genes Typing in Human MHC Region Using Targeted High-Throughput Sequencing
Source: PLoS One. 2013 Jul 24;8(7):e69388. doi: 10.1371/journal.pone.0069388 (PMC3722289; doi:10.1371/journal.pone.0069388)
Supplement: Table S6 — The accuracy of HLA typing method using simulated data at different sequencing depth with different sequencing error rate. (XLSX) [file pone.0069388.s006.xlsx]

## Sheet: Table S6
Table S6. The accuracy of HLA typing method using simulated data at different sequencing depth with different sequencing error rate
Sequencing depth (x) Sequencing error rate (%)	20		40		60		80		100
	2 digital	4 digital	2 digital	4 digital	2 digital	4 digital	2 digital	4 digital	2 digital	4 digital
0	0.955882	0.941176	0.988235	0.982353	0.991176	0.988235	0.994118	0.988235	0.991176	0.985294
0.5	0.973529	0.902941	0.988235	0.952941	0.982353	0.973529	0.985294	0.970588	0.985294	0.964706
1	0.923077	0.804734	0.967647	0.923529	0.979412	0.958824	0.988235	0.964706	0.985294	0.970588
1.5	0.841317	0.727545	0.944118	0.858824	0.970588	0.923529	0.976471	0.944118	0.988235	0.958824
2	0.8	0.7	0.885294	0.770588	0.923529	0.823529	0.961765	0.876471	0.955882	0.876471
