# Supplementary material for: An Integrated Tool to Study MHC Region: Accurate SNV Detection and HLA Genes Typing in Human MHC Region Using Targeted High-Throughput Sequencing
Source: PLoS One. 2013 Jul 24;8(7):e69388. doi: 10.1371/journal.pone.0069388 (PMC3722289; doi:10.1371/journal.pone.0069388)
Supplement: Table S8 — Coverage of the MHC region using 200 bp insert size library. (XLSX) [file pone.0069388.s008.xlsx]

## Sheet: Table S8
Table S8. Coverage of the MHC region using 200bp insert size library.
Samples	Raw data (Mb)	Mean fold coverage depth (x)	Percent bases with coverage ≥ 1x	Percent bases with coverage ≥ 4x	Percent bases with coverage ≥ 10x	coverage of transcripts
Sample 1	582	57.89	94.88	91.71	87.26	98.19
Sample 2	628	53.35	94.91	91.68	87.02	98.29
Sample 3	828	78.95	95.28	92.67	89.54	98.51
Sample 4	732	64.67	96.16	93.76	90.36	98.72
